# Supplementary material for: Role of Acetaldehyde and Dysregulated Mitophagic Lysosomal Processing in Chronic-Binge Ethanol-Induced Liver Injury
Source: Int J Mol Sci. 2025 Nov 29;26(23):11608. doi: 10.3390/ijms262311608 (PMC12692339; doi:10.3390/ijms262311608)
Supplement: Supplementary file 1 [file ijms-26-11608-s001.zip]

Archive with 1 entries (1 files):
- ijms-3887641-supplementary.pdf
